# Supplementary material for: Growth factor gene IGF1 is associated with bill size in the black-bellied seedcracker Pyrenestes ostrinus
Source: Nat Commun. 2018 Nov 19;9:4855. doi: 10.1038/s41467-018-07374-9 (PMC6242981; doi:10.1038/s41467-018-07374-9)
Supplement: Supplementary file 3 — Supplementary Data 1 [file 41467_2018_7374_MOESM3_ESM.xlsx]

## Sheet: Sheet1
Morph	Start position	End position	-log10(1-Prob)
Small	2831401	2832183	2.09
Small	7828325	7844368	1.85
Small	16854163	16870780	7.08
Small	18318435	18343647	2.18
Small	18988719	18995966	5.76
Small	24755426	24771500	7.66
Small	25401441	25435199	2.26
Small	28520662	28545285	0.96
Small	30279128	30284289	2.68
Small	36564493	36573135	1.04
Small	39020996	39022437	3.32
Small	48256849	48269045	3
Small	48681524	48685548	1.78
Small	48722431	48745232	2.75
Small	55119422	55218990	12.8
Small	56773265	56780281	4.28
Small	58335687	58340615	1.73
Small	59184225	59439103	inf
Small	59504915	59550287	5.07
Small	59672563	59725524	11.46
Small	59728941	59763728	3.45
Small	59767109	59919414	inf
Small	59952090	60736555	inf
Small	60755792	60834515	15.48
Small	60973793	61092845	8.55
Small	61167862	61202292	2.23
Small	63224826	63227945	1.93
Small	71505593	71591414	5.94
Small	71739349	71788992	4.78
Small	71951576	72011795	7.21
Small	72266751	73448803	inf
Small	73457427	73648895	inf
Large	4640718	4649940	2.96
Large	4822245	4849510	5.83
Large	6684857	6692728	2.93
Large	17523260	17539768	7.34
Large	18281392	18299674	4.07
Large	19838143	19840284	1.89
Large	23467851	23477007	6.1
Large	23531010	23542156	1.26
Large	25904489	25905454	1.03
Large	26716474	26720581	4.54
Large	32153914	32155784	1.94
Large	35125318	35127257	1.15
Large	36992380	37006852	3.1
Large	38076338	38080189	3.36
Large	40535885	40540851	1.59
Large	41587380	41591725	3.77
Large	48380908	48414830	5
Large	55894661	55896579	2.39
Large	56614146	56628129	4.56
Large	57316446	57355614	5.8
Large	58910401	58945996	3.06
Large	59188081	59491358	13.37
Large	59623592	59722631	inf
Large	59767549	59839228	2.03
Large	59963104	60736679	inf
Large	60754786	60854044	14.54
Large	60980957	61092426	12.78
Large	61268842	61291978	3.41
Large	71077839	71100276	4.25
Large	71518642	71591490	2.32
Large	71751633	71786884	2.66
Large	71829105	71841860	1.57
Large	71956311	72005699	4
Large	72255754	72850218	inf
Large	72854668	73246939	inf
Large	73269621	73364679	11.84
Large	73381089	73448106	13.37
Large	73457823	73648584	inf
Mega	10377992	10381165	7.11
Mega	10845491	10850142	4.77
Mega	11966189	11969286	8.878
Mega	15833748	15842569	2.15
Mega	17472538	17474287	1.39
Mega	18315519	18326652	3.39
Mega	18498960	18518823	3.91
Mega	18578489	18594670	2.37
Mega	19200342	19206755	1.6
Mega	23391304	23411583	2.96
Mega	39268001	39283781	8.94
Mega	53871679	53875116	5.48
Mega	55050587	55223244	inf
Mega	55232349	55429075	inf
Mega	55488361	55602409	9.66
Mega	56066584	56205025	inf
Mega	57319003	57330215	8.51
Mega	59007838	59018839	6.57
Mega	59200286	59470763	15.26
Mega	59476732	59567197	10.6
Mega	59717524	59867470	14.12
Mega	60292788	60446450	14.84
Mega	60981380	61087506	10.69
Mega	71272420	71293545	3.71
Mega	71664697	71839354	inf
Mega	72083510	72888910	inf
Mega	73286098	73365871	8.98
Mega	73379362	73419347	8.62
Mega	73556303	73599153	4.97
