# Supplementary material for: Growth factor gene IGF1 is associated with bill size in the black-bellied seedcracker Pyrenestes ostrinus
Source: Nat Commun. 2018 Nov 19;9:4855. doi: 10.1038/s41467-018-07374-9 (PMC6242981; doi:10.1038/s41467-018-07374-9)
Supplement: Supplementary file 4 — Supplementary Data 2 [file 41467_2018_7374_MOESM4_ESM.xlsx]

## Sheet: Sheet1
Sample ID	Field ID	Population	Beak morphology	LMW (mm)	Subgroup
S13	250072	Ndibi	Small	12	--
S14	250061	Ndibi	Small	12.2	--
S15	250127	Ndibi	Small	12.3	--
S16	250071	Ndibi	Small	12.5	--
S17	250208	Ndibi	Small	12.5	--
S18	250126	Ndibi	Small	12.7	--
S19	250131	Ndibi	Small	13.5	--
S20	S86158	Ndibi	Small	13	--
S1*	S86159	Ndibi	Small	12.5	--
S2*	S86160	Ndibi	Small	12.5	--
S3*	S86164	Ndibi	Small	13.4	--
S4*	S86165	Ndibi	Small	12.9	--
S5*	S86166	Ndibi	Small	13.3	--
S6*	S86167	Ndibi	Small	12.8	--
S7*	S86168	Ndibi	Small	13.8	--
S8*	S86169	Ndibi	Small	13.5	--
S9*	S86170	Ndibi	Small	12.6	--
S10*	2559	Ndibi	Small	11.4	--
S11*	2560	Ndibi	Small	12.9	--
S12*	25105	Ndibi	Small	13.1	--
L1*	S86189	Ndibi	Large	16.2	Homozygous
L2*	S86194	Ndibi	Large	16.4	Heterozygous
L3*	S86195	Ndibi	Large	16.8	Homozygous
L4*	S86196	Ndibi	Large	15.7	Heterozygous
L5*	S86197	Ndibi	Large	17	Homozygous
L6*	S86200	Ndibi	Large	16.8	Homozygous
L20	S86201	Ndibi	Large	15.8	--
L7*	S86202	Ndibi	Large	16.3	Heterozygous
L8*	S86204	Ndibi	Large	15.2	Heterozygous
L9*	S86205	Ndibi	Large	16.2	Homozygous
L10*	272117	Ndibi	Large	15.7	Heterozygous
L11*	272170	Ndibi	Large	15.8	Heterozygous
L12*	272514	Ndibi	Large	16.3	Homozygous
L13	250031	Ndibi	Large	19	--
L14	250148	Ndibi	Large	17.6	--
L15	250182	Ndibi	Large	16.2	--
L16	250223	Ndibi	Large	16.1	--
L17	250215	Ndibi	Large	16.5	--
L18	990528	Ndibi	Large	15.8	--
L19	272101	Ndibi	Large	15.8	--
M1	PBPB	Wakwa¥	Mega	18.1	--
M2	7341	Tibati†	Mega	18.4	--
M3	8408	Wakwa¥	Mega	18.9	--
M4	A4509	Meiganga¥	Mega	19	--
M5	A4536	Meiganga¥	Mega	19	--
M6	BY	Wakwa¥	Mega	19.1	--
M7	A4525	Meiganga¥	Mega	19.2	--
M8	8482	Wakwa¥	Mega	19.3	--
M9	BWBW	Meiganga¥	Mega	19.3	--
M10	B8198	Tibati†	Mega	19.3	--
M11	8483	Wakwa¥	Mega	19.5	--
M12	BW	Wakwa¥	Mega	19.5	--
M13	8007	Tibati†	Mega	19.6	--
M14	8407	Wakwa¥	Mega	19.7	--
M15	BYBY	Wakwa¥	Mega	19.8	--
M16	8102	Tibati†	Mega	20.2	--
M17	B8199	Tibati†	Mega	20.3	--
M18	8405	Wakwa¥	Mega	20.6	--
M19	BWR	Wakwa¥	Mega	20.6	--
M20	8103	Tibati†	Mega	21.3	--
M21	PBPB	Djohong¥	Mega	21.8	--
†All three bill morphs (small, large, and mega) are present in this population.
¥Only mega-billed morphs have been described in this population.
